# Supplementary material for: QTL Mapping and Candidate Gene Analysis for Alkali Tolerance in Japonica Rice at the bud Stage Based on Linkage Mapping and Genome-Wide Association Study
Source: Rice (N Y). 2020 Jul 16;13:48. doi: 10.1186/s12284-020-00412-5 (PMC7364718; doi:10.1186/s12284-020-00412-5)
Supplement: Supplementary file 2 — Additional file 2 : Table S1. Descriptive statistics for root length under 0 mM NaHCO3 (C), and 40 NaHCO3 (A) Summary of the trait means in the parents, 184 recombinant inbred lines (RILs), and 295 rice accessions. [file 12284_2020_412_MOESM2_ESM.xlsx]

## Sheet: Sheet1
Table S1. Descriptive statistics for root length under 0 mM NaHCO3 (C), and 40 NaHCO3 (A) Summary of the trait means in the parents, 184 recombinant inbred lines (RILs), and 295 rice accessions.
Traits	Treament	Parents			RILs						295 rice accessions
		Kongyu131(cm)	Xiaobaijingzi(cm)		Mean(cm)	SD	Range(cm)	Skewness	Kurtosis		Mean(cm)	SD	Range(cm)	Skewness	Kurtosis
RL	C	8.9	10.26		9.14428	2.01374	3.32-14.12	-0.263	-0.271		11.124	1.8612	6.98-16.26	0.299	-0.385
ARL	A	1.6	4.9		3.6139	1.38503	0.90-9.90	0.4	0.975		9.5558	2.069	3.40-15.52	-0.212	0.091
RRL	A/C	0.179775	0.477583		0.395209	0.1489	0.11-0.89	0.325	0.035		0.859026	0.2052	0.25-0.94	-0.147	-0.023
RL: root length; ARL: root length under 40 mM NaHCO3 Solution ; RRL: relative root length
