# Supplementary material for: QTL Mapping and Candidate Gene Analysis for Alkali Tolerance in Japonica Rice at the bud Stage Based on Linkage Mapping and Genome-Wide Association Study
Source: Rice (N Y). 2020 Jul 16;13:48. doi: 10.1186/s12284-020-00412-5 (PMC7364718; doi:10.1186/s12284-020-00412-5)
Supplement: Supplementary file 3 — Additional file 3 : Table S2 Summary of functional annotation results for genes in the candidate region on chromosome 11. [file 12284_2020_412_MOESM3_ESM.xlsx]

## Sheet: Sheet1
Table S2 Summary of functional annotation results for genes in the candidate region on chromosome 11.
Gene accession	Functional annotation
LOC_Os11g37080	h/ACA ribonucleoprotein complex subunit 1-like protein 1, putative, expressed
LOC_Os11g37090	pumilio-family RNA binding repeat domain containing protein, expressed
LOC_Os11g37100	expressed protein
LOC_Os11g37110	expressed protein
LOC_Os11g37120	nucleolar protein 5, putative, expressed
LOC_Os11g37130	mttA/Hcf106 family protein, putative, expressed
LOC_Os11g37140	expressed protein
LOC_Os11g37160	expressed protein
LOC_Os11g37170	retrotransposon protein, putative, Ty3-gypsy subclass, expressed
LOC_Os11g37180	retrotransposon protein, putative, Ty3-gypsy subclass, expressed
LOC_Os11g37190	allergen-related, putative, expressed
LOC_Os11g37200	transmembrane BAX inhibitor motif-containing protein, putative, expressed
LOC_Os11g37210	MTN26L5 - MtN26 family protein precursor, expressed
LOC_Os11g37230	zinc finger, C3HC4 type domain containing protein, expressed
LOC_Os11g37240	retrotransposon protein, putative, unclassified, expressed
LOC_Os11g37250	hypothetical protein
LOC_Os11g37260	SEY1, putative, expressed
LOC_Os11g37270	AMBP1 - Antimicrobial peptide MBP-1 family protein precursor, expressed
LOC_Os11g37280	Lipid Transfer Protein gene
LOC_Os11g37290	hypothetical protein
LOC_Os11g37300	OsFBDUF53 - F-box and DUF domain containing protein, expressed
LOC_Os11g37310	expressed protein
LOC_Os11g37320	LTPL79 - Protease inhibitor/seed storage/LTP family protein precursor, putative, expressed
LOC_Os11g37330	pentatricopeptide repeat domain containing protein, putative, expressed
LOC_Os11g37340	OsFBX426 - F-box domain containing protein, expressed
LOC_Os11g37350	retrotransposon protein, putative, unclassified, expressed
LOC_Os11g37360	expressed protein
LOC_Os11g37370	expressed protein
LOC_Os11g37380	expressed protein
LOC_Os11g37390	OsFBDUF54 - F-box and DUF domain containing protein, expressed
LOC_Os11g37400	retrotransposon protein, putative, Ty3-gypsy subclass, expressed
LOC_Os11g37410	expressed protein
LOC_Os11g37420	transposon protein, putative, CACTA, En/Spm sub-class, expressed
LOC_Os11g37430	retrotransposon protein, putative, Ty3-gypsy subclass, expressed
LOC_Os11g37440	retrotransposon protein, putative, Ty3-gypsy subclass, expressed
