# Supplementary material for: QTL Mapping and Candidate Gene Analysis for Alkali Tolerance in Japonica Rice at the bud Stage Based on Linkage Mapping and Genome-Wide Association Study
Source: Rice (N Y). 2020 Jul 16;13:48. doi: 10.1186/s12284-020-00412-5 (PMC7364718; doi:10.1186/s12284-020-00412-5)
Supplement: Supplementary file 4 — Additional file 4 : Table S3 Primers used for qRT-PCR and relative expression in this study. [file 12284_2020_412_MOESM4_ESM.xlsx]

## Sheet: Sheet1
Table S3 Primers for qRT-PCR and relative expression in this study
Gene accession	Forward primers (5'-3')	Reverse primers (5'-3')	Relative expression under 0mM NaHCO3 in KY131	Relative expression under 40mM NaHCO3 in KY131	Relative expression under 0mM NaHCO3 in XBJZ	Relative expression under 40mM NaHCO3 in XBJZ
LOC_Os11g37230	AGCACAACCTCCAGACAAC	CTCCAGCATGGTCATCGAAT	1	1.09628	1.09434	1.19534
LOC_Os11g37270	TATCTCGGTGCTTTGTTGCTAG	AGACACTGCTCCTCGCACT	1	1.38773	1.24344	1.53376
LOC_Os11g37300	GTGGTCTTCTGCTAGTTTGGA	TCCCTAGTATACCGCACAAATG	1	0.969884	1.29641	2.03795
LOC_Os11g37320	CGTTCTGCCTCTGCTACATC	CACCAGACCTTGCGTGTT	1	0.845361	0.887346	1.93762
LOC_Os11g37340	ACTCCGTCACGCCTAATCTG	CGCGAGGAGTGTAGAAGCTC	1	0.967264	0.966344	0.933234
LOC_Os11g37390	GGAGAATCGCAGAAGGAAGAA	ACACCACCCATCAGCTTTAG	1	6.74992	1.14537	0.668457
Actin1	TGGCATCTCTCAGCACATTCC	TGCACAATGGATGGGTCAGA
